# Supplementary material for: Neuropsychological performance in solvent-exposed vehicle collision repair workers in New Zealand
Source: PLoS One. 2017 Dec 13;12(12):e0189108. doi: 10.1371/journal.pone.0189108 (PMC5728539; doi:10.1371/journal.pone.0189108)
Supplement: S1 File — (XLSX) [file pone.0189108.s012.xlsx]

## Sheet: dataset for current study
JTCODE	Age	ETH	RBANS_1Total	RBANS_2Total	RBANS_3Total	RBANS_4Total	RBANS_5Total	RBANS_6Total	RBANS_7A	RBANS_7B	RBANS_7CTotal	RBANS_8Total	RBANS_9Total	RBANS_10Total	RBANS_11Total	RBANS_12Total	RBANS_I	RBANS_II	RBANS_III	RBANS_IV	RBANS_V	RBANS_TotalScale	TrailsA	TrailsB	Stroop_I	COINROTDOM	COINROTNOTDOM	Items_Correct	NART_Words_Correct	DASS_D	DASS_A	DASS_S	SUMEMPDUR	Q8pt1_HIGHBP	Q8pt4_DIABET	Q9pt1_HEADINJ	Q9pt2_CONCUS	Q14pt7_CRONFATGE	currentsmk	alcwrklfefreq	alcwrklfequant	alcsum48hrs	SLEEPHRSLST48	q6_starttime	weekday
1	52	3	27	9	19	20	10	20	10	5	15	54	5	19	4	14	81	121	97	109	94	100	23	63	3	36	32	10	30	2	2	6	29.4167	0	0	0	0	0	0	4	3	2	14	13:30:00	1
1	31	3	30	21	20	20	10	17	12	6	18	43	6	19	12	17	100	121	87	85	99	97	21	62	10	27	16	12	38	0	2	14	6	0	0	1	1	0	0	3	24	0	15	11:42:00	2
1	25	3	35	18	15	19	10	23	11	6	17	56	8	20	11	11	103	78	104	94	94	92	20	52	0	33	28	12	16	12	8	14	6.16667	0	0	1	0	0	1	3	9	2	13	13:33:00	3
1	29	2	34	18	17	11	10	20	11	8	19	44	9	20	8	15	100	66	96	85	97	84	38	98	3	19	14	15	13	0	0	0	7	0	0	0	0	0	1	3	7	0	16	10:25:00	1
1	34	3	34	18	18	20	10	24	13	8	21	53	7	20	12	14	100	100	104	97	97	99	16	40	4	31	31	15	31	2	0	8	10.8333	0	0	0	0	0	2	3	12	4	9	14:08:00	1
1	40	3	18	13	19	14	10	26	14	4	18	50	4	18	6	10	69	92	110	112	71	86	26	44	1	44	31	11	26	2	0	0	19.6	0	0	1	1	0	1	4	50	6	12	12:05:00	1
1	39	1	26	10	19	20	10	21	8	4	12	44	4	20	6	16	73	112	101	72	85	84	26	71	-7	29	25	9	4	6	10	18	16.8333	0	0	0	0	1	0	2	6	0	14	10:38:00	5
1	49	3	27	18	15	19	10	22	14	6	20	61	7	20	10	17	103	87	100	125	107	105	22	49	8	30	39	15	25	0	0	0	29.4167	0	0	1	1	0	1	4	19	3	16	11:55:00	5
1	43	3	26	21	17	18	10	22	8	6	14	54	3	19	11	10	100	100	100	91	92	94	21	73	-19	37	31	9	27	8	6	6	23.5	0	0	1	1	0	1	3	24	0	16	12:02:00	2
1	38	3	37	22	18	20	10	24	9	6	15	43	7	20	11	16	123	100	104	72	97	98	18	52	-2	43	32	15	31	6	2	12	14.4167	0	0	0	0	0	0	4	5.5	5	16	15:50:00	3
2	35	3	22	21	18	18	10	17	10	8	18	58	5	20	8	15	87	87	87	94	88	84	19	43	5	29	27	12	19	2	10	14	16.8333	0	0	0	1	0	1	4	12	4	8	08:45:00	3
2	57	3	23	14	19	20	10	15	9	5	14	43	3	19	5	6	78	116	87	91	85	87	35	100	-3	37	35	12	6	2	2	2	16.8333	0	0	0	0	0	0	3	2	0	16	10:05:00	3
1	41	3	33	20	20	19	10	27	12	8	20	64	6	20	9	13	112	121	110	122	98	119	18	45	6	37	29	15	26	4	0	8	20.5	0	0	0	1	0	1	3	24	3	14	13:30:00	2
1	28	3	37	21	20	18	10	30	13	6	19	55	9	20	11	16	120	105	120	100	99	112	32	100	13	25	23	9	21	10	10	20	12.5	0	0	1	1	0	0	4	14	0	14	10:30:00	3
1	56	3	24	15	19	19	10	18	12	8	20	46	2	18	5	7	85	112	94	106	71	90	27	58	-2	29	27	8	16	0	0	6	33.5833	0	0	1	0	0	0	1	0	0	14	12:34:00	2
1	57	1	26	16	15	16	10	18	8	6	14	29	3	19	4	10	94	81	94	68	91	81	39	113	0	27	21	12	8	10	10	6	37.75	1	0	0	1	0	2	3	12	0	12	16:45:00	5
1	51	3	28	15	20	20	10	23	15	12	27	49	4	20	5	12	94	126	102	118	94	109	17	102	3	40	36	15	30	4	4	8	34.9167	0	0	1	0	0	0	3	3	0	10	11:22:00	3
1	27	3	30	12	20	17	10	23	15	9	24	47	7	20	10	17	81	102	104	103	97	95	20	55	1	23	28	15	25	20	4	14	7	0	0	0	0	0	1	3	1	0	13.5	10:41:00	3
2	49	3	31	14	14	20	10	24	13	8	21	52	4	20	4	9	94	84	103	109	81	91	24	53	-2	35	29	15	24	2	6	8	27.0833	0	0	0	0	0	2	3	15	8	13	10:41:00	5
2	41	3	34	13	16	20	10	25	6	8	14	44	6	20	10	15	100	96	106	72	103	93	21	50	8	30	30	12	29	4	2	10	12.5833	0	0	0	0	0	1	4	24	2	14	13:31:00	4
1	36	3	26	9	16	20	10	27	10	6	16	47	6	19	5	15	73	87	112	85	85	84	19	46	3	42	34		16	0	4	24	5.58333	0	0	0	1	0	0	4	24	12	14	11:28:00	4
1	43	3	27	17	19	20	10	18	11	6	17	36	6	20	11	14	103	112	45	88	103	100	21	54	1	26	27	15	24	2	2	6	24.75	1	0	1	1	0	2	3	15	40	20	09:10:00	1
1	42	3	26	12	19	14	10	22	6	3	9	44	5	19	7	15	83	92	100	72	95	84	16	66	1	32	27	14	18	2	4	8	22.8333	0	0	0	1	0	0	5	38	3	14	12:29:00	4
1	30	3	32	11	20	20	10	20	7	6	13	42	8	20	7	19	83	121	96	64	97	88	18	61	5	34	25	15	17	0	0	0	9.66667	0	0	0	0	0	0	3	12	1	15	13:26:00	4
2	57	3	22	19	20	20	10	17	9	5	14	50	3	18	10	11	90	126	90	97	81	95	28	42	3	31	30	15	38	0	0	0	38.9167	0	0	0	0	0	2	4	18	8	17	13:45:00	3
2	54	3	24	18	17	19	10	20	8	8	16	35	6	19	11	13	94	102	97	75	101	91	32	62	1	32	26	15	43	0	4	8	25.3333	1	0	1	1	0	2	4	36	0	9	12:02:00	3
2	64	3	22	18	18	20	10	20	9	5	14	41	0	20	9	13	90	112	98	88	95	94	25	79	-15	18	19	12	25	0	2	16	46.5833	1	0	0	0	0	2	3	12	1	12	12:52:00	3
2	36	3	32	13	18	20	10	27	8	7	15	47	7	19	12	16	112	100	112	75	99	99	22	47	7	36	29	15	22	10	0	10	13.2	0	0	0	0	0	1	2	2	0	14	10:36:00	2
2	32	3	28	19	16	20	10	21	10	5	15	50	7	20	10	15	90	87	101	85	97	88	20	68	-7	31	25	12	24	2	0	10	12.5833	0	0	0	0	0	0	3	16	0	14	12:05:00	2
1	49	3	26	17	17	20	10	20	11	5	16	41	4	20	6	13	100	105	97	91	92	95	24	121	-7	34	30	12	9	2	4	0	27.1667	0	0	0	0	0	2	3	6	0	14.5	10:40:00	2
1	30	3	28	17	17	20	10	21	13	6	19	46	7	20	9	18	85	92	101	91	97	90	22	56	6	32	32	15	2	12	4	16	5.41667	0	0	0	0	0	1	3	24	12	16	11:40:00	2
2	34	2	30	12	17	15	10	17	10	4	14	35	8	20	7	15	81	75	87	72	94	77	40	99	-11	16	16	12	0	2	0	0	14	0	0	0	0	0	2	3	5	2	16	12:30:00	2
1	60	3	29	10	16	14	10	18	8	4	12	51	5	20	6	16	85	78	92	97	95	85	21	90	4	22	23	9	6	0	2	0	50	1	0	0	0	0	0	3	15	0	17	13:10:00	3
1	28	3	27	8	20	18	10	18	8	4	12	40	8	20	6	14	69	105	89	64	88	79	21	93	2	34	25	11	0	0	0	0	9.08333	0	0	0	0	1	0	3	12	0	12	13:40:00	3
1	38	3	25	11	19	20	10	20	8	2	10	41	6	20	5	10	76	109	96	68	83	82	24	110	9	33	30	15	5	0	2	2	16.1667	0	0	0	0	0	2	3	12	0	16	12:04:00	5
1	24	1	28	10	19	19	10	14	9	9	18	43	7	20	8	11	76	102	78	72	85	78	19	120	-2	33	33	15	12	6	4	16	8.5	0	0	0	0	0	2	3	7	0	14	11:22:00	4
2	51	3	24	20	20	20	10	25	9	4	13	47	8	20	11	12	94	126	105	94	105	106	39	85	-2	33	31	15	24	4	4	12	26.9667	0	1	0	0	0	2	4	6	3	14	15:45:00	3
1	57	3	30	15	19	15	10	22	8	4	12	35	5	20	8	16	100	96	99	75	101	91	31	87	-9	29	32	14	13	2	2	12	37.8333	1	0	1	1	1	0	3	18	0	10	13:30:00	4
1	31	3	31	17	20	20	10	22	9	6	15	54	6	20	9	19	87	121	101	85	97	97	21	100	3	36	37	15	6	0	6	2	10.8333	0	0	1	1	0	2	4	35	0	14	13:42:00	3
2	43	3	31	16	16	19	10	20	14	6	20	36	6	20	7	15	103	92	97	97	98	95	40	97	-1	32	26	15	18	6	0	14	25.8333	1	0	1	1	0	0	2	1	0	9	13:35:00	2
1	24	3	37	22	18	20	10	29	13	12	25	67	10	20	12	18	129	100	116	115	112	121	16	39	22	35	29	15	21	2	4	6	5.66667	0	0	0	0	0	0	2	1	0	16	10:05:00	5
2	33	3	33	20	18	20	10	19	13	6	19	46	7	20	10	19	103	100	92	91	99	95	21	51	-3	30	24	15	24	4	6	10	16	0	0	0	0	0	1	3	12	4	15	10:34:00	3
1	34	3	33	18	18	20	10	25	10	6	16	44	9	20	10	17	97	100	108	82	99	95	30	47	4	40	38	15	28	2	6	12	13	0	0	0	0	0	2	4	35	8	16	15:22:00	4
1	33	3	21	18	17	18	10	14	9	5	14	27	4	19	11	14	78	81	78	56	91	70	29	130	4	32	19	12	6	12	8	16	12.4167	0	0	0	0	0	0	4	12	0	13	13:56:00	2
1	32	3	26	13	17	20	10	17	8	7	15	53	6	20	9	14	78	92	87	79	91	81	17	62	-11	40	36	15	17	2	12	10	13.5833	0	0	0	0	1	1	4	15	12	14.5	12:12:00	2
1	49	3	25	11	14	19	10	13	13	5	18	40	0	19	6	9	78	81	83	97	81	80	21	150	-9	38	29	14	24	10	8	12	31	0	0	0	0	0	2	3	2	0	14	10:31:00	2
1	39	3	31	16	14	20	10	22	12	5	17	38	4	20	10	10	87	84	101	82	83	83	25	67	-6	28	29	14	15	0	2	8	17	0	0	0	0	0	0	4	16	10	16	11:25:00	2
0	58	3	27	22	13	20	10	22	10	8	18	42	4	20	11	13	114	89	99	94	99	98	23	120	-3	25		13		4	12	30		1	0	0	0	0	0	3	4.5	2	16.5	13:09:00	4
0	59	3	31	18	17	18	10	21	12	6	18	33	6	20	7	12	109	100	99	91	97	98	36	85	5	30	25	12	21	20	6	10		0	0	1	1	0	2	3	6	6	16	15:13:00	3
0	38	2	26	9	18	17	0	11	9	6	15	47	5	20	5	18	73	84	40	79	88	89	37	59	-26	34	36	15	0	4	2	12		0	0	0	0	0	0	1	0	0	13	10:07:00	4
0	59	3	31	20	18	20	10	25	16	13	29	41	6	20	10	11	109	112	105	112	99	110	26	109	-5	31	26	15	34	6	2	14		0	0	1	1	1	2	4	25	8	9.5	10:15:00	5
0	57	1	17	16	10	15	10	19	7	3	10	31	6	20	7	4	78	66	94	68	91	74	65	150	1	17	18	12	0	4	14	12		1	0	0	0	0	1	2	6	0	12	13:25:00	3
0	45	3	27	21	15	19	10	27	10	8	18	47	7	20	10	14	103	84	110	94	78	91	16	44	12	32	36	15	14	0	6	0		1	0	1	0	0	2	3	24	0	16	15:05:00	2
0	46	3	32	19	17	20	10	14	14	9	23	61	7	20	12	16	109	105	85	125	110	109	26	74	1	42	38	15	19	0	0	12		1	0	0	0	0	2	4	24	0	15	08:31:00	4
0	39	1	25	20	18	20	10	20	10	8	18	39	9	20	10	18	90	100	96	75	101	89	21	114	-4	33	31	15	3	2	8	12		0	0	1	1	0	1	3	36	42	14	09:21:00	4
0	23	3	27	17	20	20	10	23	11	8	19	59	7	20	11	16	83	121	104	97	97	100	22	79	-6	40	31	15	23	6	6	12		0	0	0	1	0	0	3	15	6	11	13:37:00	1
0	46	2	29	11	16	19	0	15	6	5	11	44	8	20	6	14	85	92	57	65	98	74	28	90	0	30	18	11	0	4	4	12		0	0	0	0	0	0	2	3	5	12	16:08:00	1
0	57	3	25	16	13	20	10	16	10	5	15	49	6	20	7	10	90	89	90	103	94	90	34	89	36	31	36	15	24	6	2	4		0	0	1	0	0	1	3	3	1	14	14:00:00	1
0	58	3	26	23	20	19	10	22	8	9	17	58	6	20	12	16	112	121	99	100	108	111	20	51	4	30	28	15	32	8	6	12		0	0	0	0	0	2	2	4	4	16	10:08:00	3
0	44	1	32	20	14	20	10	22	14	13	27	54	7	19	11	5	109	84	100	115	92	100	17	43	8	26	29	15	39	0	2	12		1	0	1	1	0	0	4	50	0	15	17:06:00	1
0	42	1	27	21	19	19	10	23	11	9	20	50	9	20	11	18	103	112	103	103	118	110	18	60	3	20	24	15	18	0	0	2		0	1	0	1	0	2	4	7	0	14	13:09:00	2
0	52	3	28	11	20	18	10	23	9	5	14	38	3	20	5	11	83	116	102	85	91	93	24	72	9	33	31	15	18	0	6	18		0	0	1	1	1	2	3	1	0	16	13:06:00	3
0	26	3	33	20	19	20	10	20	12	12	24	58	8	20	10	17	103	109	96	100	99	101	14	43	8	46	40	15	36	2	12	18		0	0	1	1	0	1	2	3.5	0	16	11:03:00	2
0	32	3	28	17	18	19	10	21	10	12	22	62	5	20	10	12	85	102	101	100	88	93	18	53	8	38	33	15	0	10	4	16		0	0	0	0	0	1	4	17	1	15	11:56:00	1
0	49	3	31	14	15	18	10	24	8	8	16	56	10	8	8	15	94	81	103	125	107	102	16	148	-20	30	30	15	11	16	18	16		0	0	1	0	0	1	4	21	0	12	14:03:00	3
0	53	2	27	15	14	18	10	18	9	8	17	46	5	20	11	8	94	87	94	94	94	89	23	75	1	30	28	9	0	8	4	2		0	1	0	1	0	2	4	23	0	14	17:10:00	4
0	21	1	34	18	20	20	10	33	10	10	20	52	8	20	12	19	100	121	124	88	109	111	19	87	20	37	39	15	26	4	14	22		0	0	0	1	0	0	3	13.5	0	12	10:04:00	2
0	32	3	35	18	10	10	10	33	9	6	15	58	9	20	9	18	103	121	124	88	99	109	20	58	8	36	24	15	29	6	0	14		0	0	0	0	0	1	3	48	2	12	15:45:00	4
0	38	3	33	17	17	19	10	18	13	4	14	59	7	20	8	11	94	87	89	103	85	87	19	62	-19	33	29	15	21	8	12	18		0	0	1	1	0	1	3	5.5	0	14	10:03:00	3
0	34	3	23	19	18	20	10	18	10	6	16	41	6	20	9	15	83	100	89	79	94	85	18	49	13	36	32	15	15	8	6	0		0	0	0	1	0	1	3	17	2	16	10:20:00	3
0	22	3	33	19	20	20	10	29	13	10	23	58	7	20	12	16	100	121	116	103	99	110	17	39	11	29	29	15	30	2	0	2		0	0	0	1	0	0	3	9	0	16	10:30:00	2
0	40	1	32	15	16	20	9	22	12	8	20	43	4	20	12	14	100	96	100	97	100	97	29	87	4	35	37	12	17	6	4	10		1	0	0	0	0	2	3	13	2	12	10:25:00	4
0	21	1	30	16	16	19	10	13	11	7	18	41	9	20	12	10	87	81	78	82	94	80	19	68	-1	41	39	15	24	8	10	6		0	0	0	0	0	0	3	12	0	14	14:50:00	5
0	21	1	34	21	19	19	10	22	11	7	18	50	8	20	11	15	109	102	101	88	97	99	18	29	3	25	31	15	18	0	4	10		0	0	0	1	0	1	3	4	5	14	10:25:00	3
0	47	1	20	11	18	18	10	26	10	6	16	44	4	19	8	13	65	105	110	91	95	90	20	61	10		28	12	5	0	4	6		0	0	0	0	0	1	4	24	0	20	10:05:00	3
0	65	3	25	10	14	15	10	15	6	5	11	36	5	20	5	12	81	75	90	72	95	100	60	132	-13	36	33	12	15	8	16	4		0	1	0	1	0	0	3	3	0	12	10:05:00	4
0	22	2	37	12	20	20	10	26	7	8	15	47	10	20	7	19	109	121	112	72	99	102	16	34	0	35	37	15	16	2	2	16		0	0	0	0	0	0	2	2	0	10	10:00:00	2
0	41	3	28	17	17	19	10	31	8	8	16	59	5	18	8	12	103	102	118	97	81	100	19	49	-4	35	33	15	29	12	4	16		1	0	0	0	0	2	5	20	9	12	12:19:00	4
0	26	3	32	18	17	20	10	24	12	9	21	46	9	20	9	16	94	92	104	103	97	96	14	44	12	37	37	15	30	2	0	20		0	0	1	1	0	0	2	1	0	16	14:42:00	2
0	37	3	30	18	18	20	10	28	15	13	28	73	8	20	9	18	90	100	116	132	99	110	25	35	10	39	30	15	23	6	2	14		0	0	0	0	0	0	4	12	1	14	11:49:00	5
0	45	1	28	18	17	20	10	23	10	7	17	53	8	20	11	17	103	105	103	100	114	106	25	58	-7	37	32	15	17	4	2	12		0	0	0	0	0	1	3	20	0	12	14:03:00	3
0	44	3	31	17	19	19	9	30	10	6	16	54	8	20	9	15	109	112	118	100	103	111	18	47	2	38	33	15	14	0	2	2		0	0	0	1	0	1	2	1	0	15.5	14:15:00	4
0	55	3	33	14	17	18	10	18	10	5	15	37	6	20	9	16	97	105	94	91	105	97	27	65	-12	35	31	12	18	2	0	6		0	0	0	0	0	2	5	10	7	14	13:07:00	2
0	57	3	25	14	16	20	10	20	11	7	18	53	6	20	6	15	83	100	97	109	99	96	20	56	9	31	27	15	22	0	4	2		0	0	1	1	0	1	4	18	6	16	12:05:00	3
0	49	3	27	13	16	19	10	15	8	8	16	47	5	19	6	12	87	92	88	85	92	84	24	67	2	35	29	15	13	2	6	2		1	0	0	1	0	2	3	6	2	16	10:02:00	2
0	20	3	35	16	20	20	10	22	10	8	18	45	9	20	10	13	100	121	101	82	97	100	34	66	-11	37	32	15	15	6	4	4		0	1	0	0	0	0	4	12	1	14	10:36:00	3
0	26	3	30	19	20	20	10	22	8	6	14	60	6	20	10	13	94	121	101	88	74	93	19	72	16	38	34	15	30	4	2	12		0	0	0	0	0	0	3	6	1	16	13:16:00	1
0	19	3	36	19	19	20	10	22	10	8	18	43	7	20	11	15	126	117	106	88	89	106	29	114	1	28	23	15	9	4	2	12		0	0	0	1	0	1	3	24	1	16	13:45:00	3
0	59	3	32	20	16	20	10	25	15	11	26	63	7	19	8	17	109	100	105	103	105	105	20	84	-12	38	31	12	39	0	0	24		1	0	1	1	0	2	4	12	3	14	09:14:00	2
0	34	2	30	14	16	17	10	17	8	5	13	47	9	19	8	13	83	72	87	75	94	78	31	63	1	40	41	9	15	10	16	18		0	0	1	1	0	2	4	24	0	14	13:35:00	4
0	30	2	29	15	14	15	9	14	12	7	19	44	8	20	9	17	83	66	78	88	97	78	32	69	-2	30	24	12	0	0	2	0		0	0	0	0	0	1	3	30	0	15	13:00:00	5
0	26	2	32	7	19	20	10	12	8	8	16	60	8	20	4	16	78	109	74	88	88	83	31	64	10	34	31	12	0	8	8	15		0	0	0	0	0	0	2	0.25	12	12	14:20:00	1
0	37	1	31	21	16	20	10	19	11	8	19	54	7	20	11	13	100	102	92	94	94	94	16	39	-5	35	31	15	15	6	0	8		0	0	0	0	0	2	3	6	0	13	10:10:00	5
0	25	3	33	23	16	15	10	23	12	8	20	61	10	20	10	10	114	69	104	103	97	95	17	51	14	32	38	15	11	4	4	4		0	0	0	1	0	0	3	9	0	12	08:15:00	2
0	29	1	26	17	20	20	10	22	12	6	18	47	7	20	7	18	84	121	101	91	97	97	21	66	12	34	31	15	28	8	2	8		0	0	0	1	0	0	3	30	0	16.5	12:35:00	2
0	25	1	31	19	20	19	10	20	13	7	20	63	7	20	12	20	94	112	96	109	109	104	16	40	-1	38	36	15	23	18	8	8		0	0	0	1	0	1	5	100	0	14	10:35:00	4
0	20	2	35	20	18	19	10	28	10	9	19	62	9	20	11	17	109	92	116	100	101	105	23	28	-3	37	35	15	27	6	2	6		0	0	1	1	0	0	3	10	0	15	10:36:00	3
0	37	3	30	19	18	18	10	19	12	12	24	68	6	19	10	12	81	87	92	112	88	88	16	34	2	34	31	12	20	8	4	14		0	0	1	0	0	2	4	30	0	14	12:05:00	3

## Sheet: dataset for previous study
JTCODE	ETH	currentsmk	alclfefreq	EDUCQNRE	Age	alclfequant	NEURPSYCHTEST	SUMEMPDUR
0	OTH	0	3	2	25	9	0	.
0	OTH	1	3	2	26	11	0	.
0	MAORI	1	5	2	24	100	1	.
0	OTH	0	3	2	29	24	0	.
0	OTH	0	5	2	42	12	0	.
0	MAORI	1	4	2	45	12	0	.
0	OTH	1	4	2	22	24	0	.
0	PAC	2	3	2	20	12	0	.
0	OTH	0	2	1	20	0	0	.
0	OTH	1	5	3	64	18	0	.
0	OTH	0	4	2	20	12	1	.
0	OTH	0	2	2	25	1	1	.
0	PAC	0	4	4	24	12	0	.
0	MAORI	1	3	2	32	50	0	.
0	OTH	0	3	2	21	9	1	.
0	MAORI	2	3	3	36	6	1	.
0	OTH	0	4	2	45	12	0	.
0	PAC	0	3	2	19	12	0	.
0	PAC	1	1	2	32	0	0	.
0	PAC	0	1	2	50	0	0	.
0	OTH	0	2	2	62	1	0	.
0	OTH	1	2	2	39	3	0	.
0	OTH	0	4	3	59	4	0	.
0	OTH	1	3	1	45	3.5	0	.
0	MAORI	1	2	2	45	18	0	.
0	OTH	0	4	2	56	4	0	.
0	MAORI	1	2	2	39	7	0	.
0	MAORI	0	3	2	50	4.5	0	.
0	OTH	0	3	4	27	2	0	.
0	OTH	1	3	2	48	2	0	.
0	OTH	2	4	2	60	12	1	.
0	OTH	0	3	3	26	5	0	.
0	OTH	1	4	2	47	21	1	.
0	MAORI	1	3	2	19	4	1	.
0	OTH	1	3	2	54	3	1	.
0	OTH	1	3	2	43	12	0	.
0	MAORI	1	2	2	27	2	0	.
0	MAORI	1	3	2	46	12	0	.
0	OTH	0	2	2	61	4	0	.
0	MAORI	1	2	2	54	6	1	.
0	MAORI	0	1	2	18	0	0	.
0	PAC	1	4	2	45	24	0	.
0	OTH	0	3	2	53	3	0	.
0	MAORI	0	3	2	20	13.5	1	.
0	MAORI	0	3	4	46	24	0	.
0	MAORI	0	3	3	23	24	0	.
0	OTH	1	4	2	29	17	1	.
0	OTH	2	4	2	43	24	1	.
0	MAORI	1	4	2	46	24	1	.
0	OTH	2	3	3	37	24	0	.
0	OTH	0	4	3	25	3	0	.
0	MAORI	1	2	4	43	1	1	.
0	OTH	0	5	2	20	7	0	.
0	MAORI	1	3	2	45	20	1	.
0	OTH	0	3	2	31	12	0	.
0	OTH	1	4	3	32	24	0	.
0	MAORI	0	3	3	20	12	1	.
0	OTH	0	3	2	55	3	0	.
0	OTH	1	4	1	39	22	0	.
0	MAORI	2	3	4	40	2	0	.
0	OTH	1	4	3	40	21	0	.
0	OTH	1	3	2	33	17	1	.
0	OTH	1	2	3	30	1	0	.
0	OTH	2	3	3	53	3	0	.
0	OTH	1	2	2	49	0.25	0	.
0	OTH	2	4	3	56	25	1	.
0	OTH	0	3	2	17	15	0	.
0	MAORI	2	4	2	39	7	1	.
0	OTH	2	3	2	51	5	0	.
0	MAORI	2	3	2	56	6	0	.
0	MAORI	0	2	2	55	4	0	.
0	OTH	0	4	4	38	10	0	.
0	MAORI	2	2	2	55	4	1	.
0	MAORI	0	5	2	34	84	0	.
0	OTH	0	3	2	39	3	0	.
0	OTH	2	3	3	57	2	0	.
0	PAC	0	2	2	43	3	1	.
0	MAORI	1	2	2	18	12	0	.
0	MAORI	1	4	2	37	36	0	.
0	OTH	0	2	4	57	1	0	.
0	OTH	2	4	3	27	57	0	.
0	PAC	0	3	2	59	26	0	.
0	OTH	1	3	2	23	20	0	.
0	PAC	0	4	3	45	12	0	.
0	MAORI	1	3	2	58	5	0	.
0	OTH	1	5	2	50	12	0	.
0	MAORI	0	3	3	28	10	0	.
0	PAC	0	1	2	35	0	1	.
0	PAC	0	3	2	49	12	0	.
0	OTH	0	3	3	34	24	0	.
0	OTH	2	5	4	53	10	1	.
0	OTH	2	3	2	49	16	0	.
0	MAORI	0	2	2	20	6	0	.
0	MAORI	2	4	3	34	60	0	.
0	MAORI	1	4	3	38	60	0	.
0	MAORI	0	2	2	54	2	0	.
0	MAORI	0	3	3	24	4	0	.
0	OTH	2	3	3	18	5.5	0	.
0	OTH	2	4	3	47	6	0	.
0	MAORI	0	3	2	19	12	0	.
0	OTH	2	5	2	52	18	0	.
0	OTH	2	3	3	37	12	0	.
0	PAC	0	3	2	20	10	1	.
0	MAORI	1	1	2	46	0	0	.
0	PAC	0	2	3	25	0.25	1	.
0	OTH	1	4	2	56	24	0	.
0	PAC	1	2	2	22	8	0	.
0	OTH	2	3	2	42	24	1	.
0	OTH	0	5	2	49	42	0	.
0	OTH	1	2	2	27	2.5	0	.
0	MAORI	0	2	2	24	6	0	.
0	OTH	1	3	2	29	48	1	.
0	MAORI	1	5	2	45	12	0	.
0	PAC	1	3	2	23	70	0	.
0	OTH	1	3	4	36	40	0	.
0	PAC	0	3	3	22	12	0	.
0	MAORI	2	3	2	37	8	0	.
0	OTH	1	5	2	43	50	0	.
0	OTH	0	2	4	39	2	0	.
0	MAORI	2	3	2	39	13	1	.
0	MAORI	0	4	2	21	42	0	.
0	OTH	0	3	3	55	4.5	1	.
0	MAORI	1	4	2	18	80	0	.
0	OTH	0	4	2	25	18	0	.
0	MAORI	1	3	3	19	36	0	.
0	MAORI	1	3	2	42	20	0	.
0	OTH	1	3	2	33	8	0	.
0	OTH	1	5	2	27	60	0	.
0	OTH	0	1	2	38	0	0	.
0	OTH	0	3	2	46	6	0	.
0	MAORI	0	3	2	21	15	1	.
0	OTH	2	3	3	38	8	0	.
0	OTH	0	2	3	35	4	0	.
0	OTH	2	5	4	41	20	1	.
0	OTH	0	3	2	37	12	0	.
0	OTH	0	4	4	24	4	0	.
0	MAORI	1	3	3	44	6	0	.
0	OTH	1	2	2	23	3.5	1	.
0	OTH	0	3	3	24	9	1	.
0	OTH	2	4	2	50	23	1	.
0	MAORI	2	3	2	34	34	0	.
0	MAORI	2	3	3	18	4	0	.
0	OTH	0	3	2	25	6	1	.
0	OTH	2	3	3	56	6	1	.
0	OTH	0	3	3	24	10.5	0	.
0	MAORI	1	3	2	37	36	1	.
0	PAC	0	2	2	21	2	1	.
0	MAORI	0	4	2	24	12	0	.
0	MAORI	2	2	2	22	1	0	.
0	OTH	2	4	2	57	12	0	.
0	MAORI	2	3	2	44	28	0	.
0	MAORI	0	5	2	18	20	0	.
0	OTH	1	3	3	24	6	0	.
0	OTH	2	3	2	66	12	0	.
0	MAORI	1	3	3	31	6	0	.
0	PAC	2	4	4	37	30	1	.
0	OTH	1	3	2	26	15	0	.
0	OTH	1	3	2	42	12	0	.
0	OTH	0	2	2	49	0	0	.
0	MAORI	0	3	2	29	30	1	.
0	OTH	0	3	2	19	12	0	.
0	MAORI	0	2	3	51	0.01	0	.
0	OTH	1	1	2	21	0	0	.
0	MAORI	1	3	2	17	18	0	.
0	OTH	1	4	2	56	18	1	.
0	MAORI	0	3	2	20	20	0	.
0	MAORI	0	3	2	18	12	0	.
0	OTH	2	3	2	49	1	1	.
0	OTH	2	4	3	31	40	0	.
0	PAC	2	4	3	34	24	1	.
0	PAC	1	4	2	22	15	0	.
0	OTH	0	3	2	25	10	0	.
0	MAORI	1	3	1	40	40	0	.
0	OTH	1	3	2	36	5.5	1	.
0	MAORI	0	1	2	55	0	0	.
0	OTH	2	3	3	27	2	0	.
0	MAORI	2	3	2	31	21	0	.
0	OTH	1	5	2	42	70	0	.
0	OTH	1	2	2	42	1	0	.
0	MAORI	2	2	2	28	120	0	.
0	OTH	1	3	2	18	24	1	.
0	OTH	1	5	2	48	40	0	.
0	OTH	0	3	3	26	12	0	.
0	OTH	0	2	3	21	4	0	.
0	OTH	0	3	2	50	24	0	.
0	OTH	0	3	2	23	14	0	.
0	PAC	0	3	3	25	24	0	.
0	OTH	1	3	3	25	5	0	.
0	OTH	2	4	3	39	12	0	.
0	OTH	1	2	2	40	1	0	.
0	OTH	1	3	2	37	34	0	.
0	PAC	2	3	2	31	30	0	.
0	OTH	1	1	4	26	0	0	.
0	OTH	1	3	2	22	12	0	.
0	PAC	1	3	2	30	30	1	.
0	OTH	1	3	2	25	4	0	.
0	OTH	0	3	2	64	3	1	.
0	MAORI	2	4	2	29	18	0	.
0	MAORI	0	2	3	28	2	0	.
0	OTH	0	3	2	52	6	0	.
0	OTH	1	4	3	20	4	0	.
0	MAORI	1	2	3	30	3	0	.
0	OTH	0	2	2	37	2	0	.
0	OTH	2	3	3	47	6	1	.
0	MAORI	0	4	4	42	50	1	.
0	OTH	0	3	2	64	3	0	.
0	OTH	1	4	2	22	40	0	.
0	OTH	1	3	2	48	7	0	.
0	OTH	2	4	2	58	15	0	.
0	MAORI	0	3	2	23	24	0	.
0	OTH	0	4	4	37	12	1	.
1	OTH	0	3	2	58	15	1	50
1	MAORI	2	3	3	61	12	0	43.4167
1	PAC	0	3	2	37	2.5	0	19.4167
1	OTH	0	3	2	37	6	0	10.5
1	OTH	2	3	1	36	13.5	0	14
1	OTH	1	4	2	52	12	0	44.5
1	OTH	0	4	2	55	12	0	43
2	OTH	1	1	3	32	0	0	6
1	OTH	0	4	2	26	27	0	8.33333
1	OTH	0	3	2	46	8	0	29.4167
1	OTH	0	4	2	44	6	0	27.1
1	OTH	0	3	3	31	4	0	10.8333
1	OTH	0	5	2	63	20	0	49.1667
1	OTH	0	5	2	40	24	0	25.75
1	OTH	0	3	2	59	3.5	0	44.3333
1	OTH	2	2	3	33	0.25	0	13.1667
1	OTH	0	1	3	40	0	0	6
2	OTH	2	2	3	22	1	0	2
1	OTH	1	4	2	19	45	0	4.41667
1	OTH	2	3	2	47	6	1	27.1667
1	OTH	0	4	2	41	24	0	35.5
1	OTH	1	5	3	52	36	0	24.4167
2	OTH	2	3	2	46	4	0	22.6667
2	PAC	1	3	2	28	15	0	11.8333
1	OTH	2	3	2	63	8	0	46.75
2	OTH	2	4	2	50	6	1	26.9667
1	OTH	1	1	2	54	4	0	38.5833
1	MAORI	0	3	3	34	8	0	15.9167
1	OTH	2	3	3	48	24	0	30.25
1	OTH	1	3	3	22	40	0	4.08333
1	OTH	1	5	2	34	18	0	21
1	OTH	1	5	2	37	30	0	7
1	MAORI	2	3	2	30	4	0	14
1	OTH	1	3	2	44	2	0	24.1667
1	PAC	2	5	3	31	140	0	7.5
1	OTH	0	3	3	47	12	0	30.1667
1	OTH	1	3	2	22	9	1	6.16667
2	PAC	1	4	2	33	29	0	11.4167
1	OTH	1	1	4	29	0	0	11.75
2	OTH	1	3	3	35	6	0	13.0833
1	OTH	2	3	4	32	12	1	10.8333
2	PAC	0	2	2	34	14	0	11.9167
2	OTH	2	3	2	63	2	0	47.4167
2	OTH	0	4	3	32	10	0	10.0833
1	OTH	2	3	2	34	4	0	9.91667
1	OTH	1	4	3	27	38	0	8.42
1	OTH	0	3	3	31	18	0	12.6667
1	OTH	0	4	2	39	14	0	22.4167
1	OTH	1	3	2	47	4	0	19.3333
1	PAC	2	3	2	29	23	0	10.4167
1	OTH	2	3	2	45	10	0	20.75
1	OTH	1	3	2	25	6	0	13
2	OTH	2	4	2	50	28	0	7
1	OTH	1	4	2	53	12	0	36.5833
1	OTH	0	3	3	37	4	0	13.3333
1	MAORI	0	2	2	30	1.5	0	6.66667
1	OTH	1	1	2	39	0	0	21
1	OTH	0	3	3	26	2	0	27.4167
1	MAORI	1	3	2	20	3	0	4.66667
1	MAORI	1	3	4	24	40	0	10
1	MAORI	0	3	2	19	4	0	2.4
1	OTH	0	3	2	33	5	0	12.75
1	PAC	0	3	2	42	2	0	24.75
1	OTH	0	3	2	57	1	0	41.8333
2	MAORI	1	3	3	42	4	0	25.25
1	MAORI	0	2	3	29	6	0	4.16667
2	OTH	2	3	2	39	12	0	9
1	OTH	2	4	3	56	24	0	35.25
1	OTH	2	5	2	63	48	0	42.75
1	OTH	0	3	2	28	12	1	9.66667
1	OTH	1	3	3	29	3	0	11.6667
1	OTH	1	3	3	49	10	0	28.3333
2	PAC	1	2	3	31	2	0	3.83333
2	OTH	0	4	3	41	10	0	24.5
2	OTH	0	3	3	34	1	0	16.4167
2	OTH	0	2	3	20	0.5	0	3.58333
1	PAC	0	3	2	21	4	0	0.416667
1	OTH	2	4	2	54	12	0	22.5833
1	OTH	0	3	2	54	38	0	38.9167
1	OTH	0	1	2	52	0	0	17.75
1	OTH	1	4	2	27	5	0	11.25
1	OTH	0	4	2	33	10	0	13.8333
1	OTH	0	3	2	17	7.5	0	1
2	MAORI	0	3	2	61	3	0	35.3333
1	MAORI	2	4	1	24	36	0	7
1	OTH	0	3	2	27	12	0	7.41667
1	OTH	2	4	2	38	20	0	19.3333
1	OTH	2	3	2	24	4	0	4.75
2	OTH	0	1	2	39	0	0	18.5833
1	PAC	1	4	2	41	24	0	11.8333
1	PAC	1	3	2	37	20	0	16.4167
1	OTH	1	3	2	52	1	0	28
1	OTH	0	4	2	45	12	0	27.3333
2	OTH	0	5	2	42	24	0	23.4167
1	MAORI	0	5	2	22	12	0	3.25
1	OTH	1	3	2	41	24	1	23.5
1	OTH	2	4	4	55	10	0	23
1	OTH	1	4	3	40	37	0	23.4167
2	OTH	0	3	2	49	2	0	31.9167
1	OTH	0	5	2	28	8	0	13.1667
1	OTH	2	3	2	31	12	0	13.75
1	OTH	0	2	3	27	2	0	5.41667
2	OTH	2	4	3	52	36	1	25.3333
1	OTH	0	3	2	41	12	0	21.25
1	OTH	0	4	2	32	12	1	12.4167
1	OTH	0	3	2	26	12	1	9.08333
1	MAORI	0	2	1	29	1.5	0	15.0833
1	MAORI	1	4	2	47	12	0	30
1	OTH	2	4	2	34	29.5	0	17.3333
2	OTH	1	5	3	37	10	0	19.0833
1	OTH	0	4	2	39	7	0	16
2	MAORI	2	4	3	62	10	0	43.75
1	OTH	0	3	3	26	2	0	5.41667
2	OTH	0	3	2	20	15	0	2.33333
1	OTH	0	3	2	38	2.5	0	11.4167
1	OTH	0	3	2	58	6	0	42.5
2	OTH	2	3	1	26	7	0	11
1	MAORI	1	4	2	21	12	0	1
1	OTH	0	3	2	38	8	0	16.8333
1	OTH	2	4	2	43	12.5	0	20.5
1	OTH	0	4	2	24	16	0	6.41667
1	OTH	1	4	2	23	1	0	4.19167
1	MAORI	0	2	2	37	6	1	16.8333
2	MAORI	1	3	2	23	2	0	2.58333
1	OTH	2	3	2	29	1	0	10.4167
2	OTH	1	2	3	36	3	0	15.9167
1	OTH	1	4	2	22	17.5	0	11.1667
1	OTH	0	3	2	26	5	0	11.0833
1	OTH	2	5	2	30	24	0	11.1667
1	MAORI	0	2	2	20	1	0	1.16667
1	OTH	1	3	3	36	3	0	13.5
1	OTH	1	4	2	32	8	0	10.4167
2	PAC	0	2	2	39	2	0	22
1	OTH	0	4	2	39	16	1	17
1	OTH	2	2	2	28	1	0	6.08333
2	OTH	2	3	1	24	4	0	6.91667
1	OTH	1	3	2	44	7	0	28.3333
1	OTH	1	4	2	40	18	0	15
1	OTH	2	3	2	33	7	0	15.4167
1	MAORI	2	3	3	27	5	0	9.5
1	OTH	0	4	2	56	10	0	18.75
2	OTH	2	2	2	30	1.5	0	16.2
1	OTH	0	3	3	39	12	0	19
1	OTH	2	4	2	39	30	0	19.1667
1	OTH	0	4	2	34	5.5	1	14.4167
2	OTH	1	4	3	41	24	0	20
1	MAORI	1	4	2	27	7	0	5.16667
1	MAORI	0	3	2	30	12	0	11.3333
2	OTH	0	5	2	26	100	0	1
1	MAORI	2	3	2	21	1	0	3
1	OTH	0	4	2	54	8	0	36.5
1	PAC	1	3	2	25	7	1	7
1	OTH	2	3	2	26	4	0	8.16667
2	OTH	1	2	2	34	2	1	13.2
2	OTH	2	4	2	51	15	0	31.5
1	OTH	1	4	2	46	19	1	29.4167
1	OTH	0	4	2	45	24	0	30.4
1	OTH	2	3	2	49	6	0	16.25
1	OTH	1	3	2	25	17.5	0	0.916667
1	OTH	1	3	3	32	4	0	10.3333
1	OTH	1	3	3	25	6	0	5.83333
1	OTH	0	5	2	44	60	0	27.25
1	OTH	1	3	2	45	12	0	26.1667
1	OTH	2	3	3	44	7.5	0	5.75
2	OTH	2	3	2	36	5	0	12
2	OTH	0	3	2	23	9	0	5.66667
1	OTH	2	4	3	64	12	0	48.3333
2	OTH	1	5	2	32	80	0	14.4167
2	OTH	2	4	3	61	24	0	37.25
1	OTH	0	2	3	27	2	0	11.9167
2	PAC	0	3	2	21	10.5	0	3.83333
2	MAORI	0	3	1	39	6	0	21.4167
2	OTH	0	5	2	48	25	0	37.5
1	OTH	0	3	2	24	4	0	6.9
1	OTH	0	3	2	20	12	0	2.16667
1	OTH	2	3	2	41	15	1	24.75
2	OTH	2	5	2	35	12	0	14.1667
2	MAORI	1	3	2	26	24	0	7.33333
2	MAORI	1	3	2	23	18	0	5
2	OTH	1	4	3	46	18	0	2.66667
1	PAC	2	4	4	38	17.5	0	15.25
1	MAORI	2	3	2	54	12	1	37.75
1	OTH	0	3	3	30	4	0	10
1	OTH	1	3	4	61	3	0	40.8333
2	OTH	2	4	2	55	18	1	38.9167
2	OTH	2	4	2	48	56	0	32
1	OTH	0	3	4	28	24	1	6
2	OTH	1	3	4	43	14	0	21
2	OTH	0	3	2	55	15	0	36.3
1	OTH	0	3	2	51	3	1	34.9167
1	MAORI	2	3	2	21	7	1	8.5
1	MAORI	0	3	2	27	12	0	7.83333
2	PAC	0	5	2	20	12	0	8.08333
1	OTH	2	4	3	29	18	0	9.66667
1	OTH	0	3	3	24	6	0	6.16667
2	OTH	0	3	2	30	16	1	12.5833
1	MAORI	2	1	2	41	0	0	21.7
1	OTH	2	4	3	26	36	0	1.08333
2	OTH	0	1	2	51	0	0	23.75
2	OTH	1	4	2	33	12	1	16.8333
1	MAORI	1	3	2	21	30	0	1.75
1	OTH	1	3	2	38	24	1	20.5
1	MAORI	2	4	2	27	30	0	10
1	OTH	2	4	2	21	24	0	3
2	OTH	2	3	2	28	24	0	11.6
2	OTH	1	3	2	40	2.5	0	5.75
1	OTH	2	4	2	24	42	0	6.08333
1	PAC	2	4	2	25	32	0	5.33333
2	MAORI	0	3	2	22	6	0	2.91667
1	OTH	1	4	2	34	32	0	13.4167
2	PAC	2	3	2	31	5	1	14
2	OTH	2	2	4	28	1	0	10.9
1	MAORI	2	4	2	28	25	0	3.7
1	OTH	0	1	2	54	0	1	33.5833
1	OTH	1	2	2	30	1	0	11.5
1	OTH	1	4	1	38	50	1	19.6
1	PAC	2	1	4	40	0	0	18.25
1	OTH	2	3	2	51	7	0	21.4
1	OTH	2	4	2	30	35	1	10.8333
1	OTH	1	3	2	27	1.5	0	8.5
1	OTH	1	3	2	32	12.5	0	11
1	OTH	1	4	3	45	13	0	28
1	OTH	1	2	3	19	8	0	1.16667
1	OTH	1	2	2	20	3	0	1.41667
1	OTH	0	4	2	49	3	1	29.4167
2	OTH	2	3	2	52	8	0	38.5
1	OTH	1	4	2	30	10	0	10.4167
1	OTH	0	4	2	40	15	0	22.5833
1	OTH	0	4	2	50	43	0	34.3333
1	MAORI	0	2	2	35	4	0	18.3333
2	OTH	2	5	2	48	12	0	31.9167
1	MAORI	0	3	2	48	3	0	24.25
1	OTH	2	3	2	31	16	0	11.3333
1	OTH	1	5	3	24	3	0	4.16667
1	OTH	0	3	2	43	3	0	26.75
1	OTH	0	3	2	45	3	0	25.1667
1	MAORI	2	2	2	21	3	0	4.25
1	OTH	1	4	3	34	24	0	21.6667
1	OTH	0	4	2	31	6	0	10.5833
2	MAORI	2	3	2	44	12	0	22.0833
1	OTH	2	3	2	41	2	0	15.9167
2	OTH	0	4	4	53	6	0	33.1667
1	OTH	2	3	2	36	16	0	15.5833
1	OTH	0	3	3	31	24	0	15.0833
1	OTH	1	3	1	28	24	1	5.41667
1	OTH	2	4	2	36	12	0	15
1	OTH	0	3	3	33	12	0	15.5
1	OTH	2	4	2	49	23	0	34.1667
1	MAORI	1	4	2	27	15	0	11
2	OTH	0	3	3	48	2	0	28.4167
1	OTH	0	3	2	51	4	0	30.75
2	OTH	1	4	3	40	24	1	12.5833
1	OTH	1	5	3	25	10	0	6.83333
2	OTH	0	2	1	36	0.5	0	18.1667
1	OTH	1	3	2	44	6	0	28.5
1	OTH	1	4	2	35	12	0	1.83333
2	OTH	2	5	2	22	20	0	5.25
1	OTH	1	2	2	38	0.5	0	17.75
1	MAORI	1	3	2	47	3	0	28.9167
1	PAC	0	1	4	21	0	0	1.25
1	OTH	1	4	2	25	14	0	8.08333
1	OTH	1	3	2	36	20	0	14.0833
1	OTH	0	5	2	39	5	0	20
1	OTH	1	4	2	32	18	0	8.16667
1	OTH	2	4	2	29	12	0	10.1667
2	OTH	1	3	3	30	0	0	2.08333
1	OTH	0	5	2	40	38	1	22.8333
1	OTH	1	4	2	53	24	0	31
1	OTH	0	3	2	60	6	0	40
2	MAORI	1	3	2	48	2	0	33.0833
1	OTH	1	3	3	26	1	1	7
2	OTH	1	5	3	34	30	0	12.75
1	OTH	0	3	3	49	6	0	27.25
2	OTH	2	4	2	42	16	0	23.1667
1	PAC	0	4	2	36	5	0	22.3333
1	OTH	2	5	2	48	8	0	30
1	OTH	0	5	2	47	95	0	33.4167
1	OTH	0	3	2	51	16.5	0	34.1667
2	OTH	0	2	2	42	1	1	25.8333
1	OTH	2	3	2	47	4	0	28
1	OTH	2	5	2	28	24	0	10.5
1	OTH	1	5	2	44	10	0	12.9167
2	OTH	1	4	2	36	10	0	9.91667
2	OTH	2	3	2	21	10	0	2.41667
1	MAORI	0	4	2	22	2	0	5.5
1	OTH	0	3	2	54	2.5	0	37.3333
1	OTH	0	4	3	25	30	0	3.75
2	OTH	1	3	2	32	12	1	16
2	MAORI	1	4	3	22	5	0	3.41667
1	OTH	0	2	2	34	1	0	14.3333
1	OTH	1	5	3	32	24	0	14.4
2	OTH	2	3	2	47	15	1	27.0833
1	OTH	2	3	2	27	10	0	8.16667
1	OTH	1	2	2	25	4	0	1.08333
1	OTH	0	3	2	18	4	0	1.41667
1	OTH	2	2	3	22	2	0	1.75
1	OTH	2	4	2	41	30	0	31.6667
1	OTH	0	4	2	25	14	1	12.5
1	OTH	0	4	3	22	6	0	2
1	OTH	0	4	3	44	12	0	19.75
2	PAC	0	1	2	50	0	0	7.5
2	OTH	0	3	2	53	2	1	16.8333
1	OTH	1	3	2	26	32	0	10
1	OTH	2	3	2	34	20	0	13.8333
1	OTH	1	4	2	59	10	0	36.5
1	OTH	2	2	2	53	3.5	0	34.4167
2	PAC	0	3	2	50	10	0	36.8333
2	OTH	0	3	3	46	16	0	30.9167
2	OTH	2	3	2	62	12	1	46.5833
1	OTH	2	4	2	28	3.5	0	0.333333
2	MAORI	0	3	2	40	9	0	21.9167
1	PAC	0	3	3	28	3	0	10.25
1	PAC	0	1	2	19	0	0	0.416667
1	OTH	0	2	2	23	1	1	5.66667
1	OTH	2	3	3	30	15	0	14.0833
1	OTH	0	4	2	21	12	0	2.33333
2	OTH	0	1	2	44	0	0	12.2
1	OTH	2	5	2	52	54	0	35.75
2	OTH	0	2	3	27	0.25	0	12
1	MAORI	2	3	2	26	20	0	10
1	OTH	2	3	2	47	2	0	23.3333
1	OTH	0	3	2	55	18	1	37.8333
1	OTH	1	5	3	19	25	0	0.333333
1	OTH	2	3	2	33	12	0	14.4167
2	PAC	2	2	2	50	0.75	0	28
1	OTH	1	5	2	35	36	0	8.16667
2	OTH	2	4	2	47	106	0	30.0833
2	OTH	1	3	2	30	12	0	14.3333
1	OTH	0	3	3	32	12	0	4.58333
1	OTH	2	3	2	52	7	0	29.0833
1	OTH	2	2	2	54	1	0	38.75
2	OTH	2	2	2	24	2.5	0	8
2	PAC	0	3	2	46	1	0	11.5
1	MAORI	0	4	3	34	24	1	5.58333
1	OTH	1	4	2	31	27	0	10.8333
1	PAC	0	3	3	28	9	0	5.83333
1	MAORI	0	3	3	21	15	0	3.33333
1	OTH	1	4	2	25	18	0	8.16667
2	OTH	0	1	2	54	0	0	36.5
2	OTH	1	4	3	40	24	0	19.1667
1	OTH	0	3	3	24	6	0	5
1	OTH	1	3	2	41	12	0	13.8333
2	MAORI	2	4	2	58	20	0	40.3333
1	OTH	0	1	4	30	0	0	8.08333
1	OTH	1	3	2	30	10	0	12.9167
1	OTH	2	3	2	41	8	0	20.1667
1	OTH	0	2	2	24	1	0	1.83333
2	OTH	0	5	2	40	10	0	20.8333
2	OTH	2	5	3	29	24	0	9.08333
1	OTH	2	3	3	36	12	1	16.1667
2	OTH	1	5	3	53	19	0	36.25
1	OTH	1	4	2	36	6	0	18.9167
2	OTH	0	4	2	24	6	0	2.83333
2	PAC	1	3	2	41	6	0	19
1	OTH	0	3	2	24	5	0	4.75
2	OTH	0	4	3	21	1	0	2.5
1	OTH	2	4	2	32	35	1	13
2	OTH	0	4	1	40	30	0	18.75
1	OTH	0	4	2	51	0	0	28.9
1	OTH	0	1	2	61	0	0	28
2	OTH	2	3	2	25	3	0	7.08333
1	MAORI	0	2	2	27	1	0	3.8
1	OTH	1	4	2	31	15	1	13.5833
1	OTH	2	3	2	48	2	1	31
1	PAC	0	3	2	28	1	0	4.75
2	OTH	1	5	2	47	84	0	27.3333
2	OTH	0	4	4	34	34	0	15
1	OTH	0	5	2	52	30	0	28
1	MAORI	2	4	3	22	16	0	1.83333
1	OTH	0	3	3	35	10	0	16.25

## Sheet: Metadata
Variable Name	Description	Values
JTCODe	Job Title code	0=Reference group 1=Spray painter 2=Panel beater
Age	Age (years)	Continuous
ETH	Ethnicity	1=Maori 2=Pacific 3=NZ European/other
RBANS_1Total	RBANS 1 (list learning)	Continuous, range 0-40
RBANS_2Total	RBANS 2 (story memory)	Continuous, range 0-24
RBANS_3Total	RBANS 3 (figure copy)	Continuous, range 0-20
RBANS_4Total	RBANS 4 (line orientation)	Continuous, range 0-20
RBANS_5Total	RBANS 5 (picture naming)	Continuous, range 0-10
RBANS_6Total	RBANS 6 (semantic fluency)	Continuous, range 0-40
RBANS_7A	RBANS 7a (digit span forward)	Continuous, range 0-16
RBANS_7B	RBANS 7b (digit span backward)	Continuous, range 0-14
RBANS_7CTotal	RBANS 7c (digit span total)	Continuous, range 0-30
RBANS_8Total	RBANS 8 (coding)	Continuous, range 0-89
RBANS_9Total	RBANS 9 (list recall)	Continuous, range 0-10
RBANS_10Total	RBANS 10 (list recognition)	Continuous, range 0-20
RBANS_11Total	RBANS 11 (story recall)	Continuous, range 0-12
RBANS_12Total	RBANS 12 (figure recall)	Continuous, range 0-20
RBANS_I	Total scale Immediate Memory	Continuous, range 0-100
RBANS_II	Total scale vis./const.	Continuous, range 0-100
RBANS_III	Total scale Language	Continuous, range 0-100
RBANS_IV	Total scale Attention	Continuous, range 0-100
RBANS_V	Total scale Delayed Memory	Continuous, range 0-100
RBANS_TotalScale	RBANS total scale	Continuous, range 0-100
TrailsA	Trails A	Continuous, range 0-∞
TrailsB	Trails B	Continuous, range 0-∞
Stroop_I	Stroop (I)	Continuous, range -100 - +100
COINROTDOM	Coin rot. Dominant hand	Continuous, range 0-∞
COINROTNOTDOM	Coin rot. Non-dominant hand	Continuous, range 0-∞
Items_Correct	15 item test score	Continuous, range 0-15
NART_Words_Correct	National Adult Reading Test score	Continuous, range 0-50
DASS_D	Depression, Anxiety and Stress scale, Depression score	Continuous, range 0-14
DASS_A	Depression, Anxiety and Stress scale, Anxiety score	Continuous range 0-14
DASS_S	Depression, Anxiety and Stress scale, stress score	Continuous range 0-14
SUMEMPDUR	Sum of employment duration	Continuous, range 0-
Q8pt1_HIGHBP	High blood pressure yes/no	0=no 1=yes
Q8pt4_DIABET	Diabetes yes/no	0=no 1=yes
Q9pt1_HEADINJ	Minor head injusry yes/no	0=no 1=yes
Q9pt2_CONCUS	Minor concussion yes/no	0=no 1=yes
Q14pt7_CRONFATGE	Chronic fatigue yes/no	0=no 1=yes
currentsmk	Smoking status	0=never smoker, 1=current smoker, 2=ex-smoker
alcwrklfefreq	lifetime alcohol consumption (frequency)	1= never, 2=less than once/month, 3=1-2 times week, 4=3-5 times week 5=Daily
alcwrklfequant	lifetime alcohol consumption (mean drinks per weeks)	Continuous range 0-∞
alcsum48hrs	Alcohol consumption in past 48 hours (mean drinks)	Continuous, range 0-∞
SLEEPHRSLST48	Hours of sleep in the past 48 hours	Continuous, range 0-∞
q6_starttime	test time (of day)	Continuous, range 00:00 - 24:00
weekday	test day (of week)	1-5 =Monday-Friday
NEURPSYCHTEST	completed Neuropsychological test	0= no 1= yes
